# Supplementary material for: Origin and Evolution of Bacterial Periplasmic Force Transducers
Source: Mol Biol Evol. 2025 Jun 4;42(6):msaf138. doi: 10.1093/molbev/msaf138 (PMC12204202; doi:10.1093/molbev/msaf138)
Supplement: msaf138_Supplementary_Data [file msaf138_supplementary_data.zip]

Archive with 2 entries (2 files):
- REVISED- SI 1 Tol-Pal system catalogue.pdf
- REVISED- SI 2 Ton system catalogue.pdf
